# Supplementary material for: Feature determination from powered wheelchair user joystick input characteristics for adapting driving assistance
Source: Wellcome Open Res. 2018 May 10;2:93. Originally published 2017 Sep 27. [Version 3] doi: 10.12688/wellcomeopenres.12280.3 (PMC5829523; doi:10.12688/wellcomeopenres.12280.3)
Supplement: Supplementary file 1 [file wellcomeopenres-2-15903-s0000.tgz]

Archive with 1 entries (1 files):
- 2783f7aa-5572-4455-bcdd-7104b8071d78.pdf
